# Supplementary material for: Closure of the Human TKFC Active Site: Comparison of the Apoenzyme and the Complexes Formed with Either Triokinase or FMN Cyclase Substrates
Source: Int J Mol Sci. 2019 Mar 4;20(5):1099. doi: 10.3390/ijms20051099 (PMC6429413; doi:10.3390/ijms20051099)
Supplement: Supplementary file 1 [file ijms-20-01099-s001.zip]

Archive with 9 entries (6 files):
- Supplemental files/
- Supplemental files/.DS_Store
- __MACOSX/
- __MACOSX/Supplemental files/
- __MACOSX/Supplemental files/._.DS_Store
- Supplemental files/Supplemental movie 1.mpg
- __MACOSX/Supplemental files/._Supplemental movie 1.mpg
- Supplemental files/Supplemental movie 2.mpg
- __MACOSX/Supplemental files/._Supplemental movie 2.mpg
